# Supplementary material for: Using a stair horizontal-vertical illusion to increase foot clearance over an inconsistently taller stair-riser
Source: PLoS One. 2021 Sep 14;16(9):e0257159. doi: 10.1371/journal.pone.0257159 (PMC8439448; doi:10.1371/journal.pone.0257159)
Supplement: S1 Data — (XLSX) [file pone.0257159.s002.xlsx]

## Sheet: Vertical Foot Clearance
Vertical Foot Clearance (cm)
Consistent						Inconsistent						Illusion
Participant	Step 4	Step 5	Step 6			Participant	Step 4	Step 5	Step 6			Participant	Step 4	Step 5	Step 6
1	4.95128	4.82234	5.66232			1	5.09412	3.60176	5.56418			1	4.94524	4.4618	5.65932
2	3.61952	5.6238	4.29154			2	3.85792	4.88824	4.34632			2	4.33004	6.2024	5.03604
3	4.08562	3.29898	4.07036			3	5.48572	2.80086	4.88068			3	4.92872	4.93276	4.81016
4	5.54996	6.99122	4.57704			4	4.59024	6.00494	4.26702			4	3.87682	6.5135	4.43204
5	6.61462	6.71692	6.48298			5	5.1788	5.12556	4.11152			5	5.6203	6.90826	5.96874
6	2.94698	4.31092	2.77892			6	3.47876	3.59728	2.60618			6	3.28546	5.78886	3.84004
7	5.53692	5.68998	5.38758			7	3.83414	4.81136	4.5986			7	3.49742	4.36818	3.95908
8	6.549	6.078	6.05916			8	5.39852	5.44558	5.6347			8	6.18112	6.7945	6.26414
9	4.50362	5.682	5.02154			9	4.64126	6.4396	6.01604			9	5.37352	6.46656	4.88064
10	5.3259	5.74312	5.44272			10	4.29768	3.98464	4.5074			10	5.30614	5.54186	5.58222
11	6.016	5.93048	4.94884			11	6.1108	5.86942	4.83606			11	6.14952	6.41408	6.149
12	3.97464	5.02962	4.40052			12	4.62204	4.22398	4.54182			12	5.2086	5.40896	4.42512
Mean	4.97284	5.49312	4.92696			Mean	4.71583	4.73277	4.65921			Mean	4.89191	5.81681	5.08388
SD	1.16711	1.01381	0.99465			SD	0.775235	1.11338	0.878996			SD	0.960758	0.880028	0.835553

## Sheet: Foot Overhang
Foot Overhang (% of foot length)
Consistent						Inconsistent						Illusion
Participant	Step 4	Step 5	Step 6			Participant	Step 4	Step 5	Step 6			Participant	Step 4	Step 5	Step 6
1	20.4029	16.6678	11.5347			1	25.6026	22.935	18.0979			1	24.8347	19.8028	14.05
2	30.7831	29.1209	23.0573			2	32.001	27.9568	23.7799			2	40.5706	24.9522	26.3354
3	53.2371	52.2839	49.1331			3	58.663	54.7074	52.6237			3	54.0027	47.6123	50.8856
4	42.0214	34.0021	32.3364			4	46.5849	38.5699	38.8612			4	44.2775	37.544	35.846
5	28.2769	21.2661	22.6981			5	25.9819	22.3018	23.7053			5	28.2948	19.1447	24.9944
6	50.9394	43.3715	46.0351			6	48.6693	47.5714	45.8494			6	44.443	36.3299	40.5673
7	40.402	34.3172	30.0358			7	43.9144	31.8985	36.666			7	37.3282	28.7244	40.3075
8	43.5766	33.9726	34.1721			8	45.365	34.4033	30.892			8	39.8022	34.8979	39.9446
9	32.8652	32.746	24.7901			9	35.5776	28.3947	21.8382			9	35.8929	29.9176	22.558
10	53.0081	53.5113	49.7965			10	52.88	56.1094	49.3517			10	57.6051	52.6217	49.3794
11	47.7662	46.5403	36.4335			11	48.8742	45.9133	38.2028			11	45.3336	35.3355	33.7344
12	27.3142	27.4384	23.8747			12	33.097	33.9181	27.8117			12	33.2882	33.7359	28.0171
Mean	39.2161	35.4365	31.9914			Mean	41.4342	37.0566	33.9733			Mean	40.4728	33.3849	33.885
SD	11.0879	11.546	11.828			SD	10.7275	11.6162	11.4037			SD	9.5643	9.98534	11.0692

## Sheet: Stair Velocity
Stair Velocity (m.s-1)
Consistent				Inconsistent				Illusion
Participant				Participant				Participant
1				1				1
2	0.397442			2	0.404085			2	0.404406
3	0.547671			3	0.590004			3	0.558948
4	0.477024			4	0.521377			4	0.516996
5	0.485751			5	0.46669			5	0.480071
6	0.529422			6	0.529856			6	0.509353
7	0.465681			7	0.483414			7	0.499848
8	0.517337			8	0.521838			8	0.538035
9	0.596108			9	0.588884			9	0.555421
10	0.419442			10	0.470141			10	0.486314
11	0.558872			11	0.551214			11	0.542393
12	0.468091			12	0.480003			12	0.48006
Mean	0.496622			Mean	0.509773			Mean	0.506531
SD	0.0599587			SD	0.0559235			SD	0.044517

## Sheet: Mediolateral MoS
Mediolateral Margins of Stability (cm)
Consistent						Inconsistent						Illusion
Participant	Step 4	Step 5	Step 6			Participant	Step 4	Step 5	Step 6			Participant	Step 4	Step 5	Step 6
1						1						1
2	14.7651	10.5238	15.221			2	14.1111	11.7644	16.3278			2	16.8699	11.593	15.7335
3	17.8962	15.716	15.6693			3	18.9467	16.17	18.0036			3	19.0219	15.3643	17.0002
4	13.7408	10.9919	13.4337			4	14.4097	12.746	15.34			4	14.9267	12.507	15.3854
5	12.833	13.9235	13.9023			5	13.0086	12.4725	13.9386			5	13.8115	11.4877	14.2674
6	12.1243	15.3049	14.716			6	13.2254	15.0746	14.3969			6	13.1831	12.6841	12.0871
7	13.8946	12.3124	14.4146			7	14.7398	12.1977	15.776			7	15.8473	12.6273	15.0882
8	17.0832	16.0886	12.7527			8	18.5742	17.1621	15.0891			8	17.9535	16.6049	14.4117
9	13.839	16.4217	13.9672			9	16.6452	15.1316	15.4158			9	15.4987	14.6434	14.0017
10	12.8442	12.7045	13.4968			10	13.4936	12.6511	12.9046			10	12.2518	12.8435	13.4701
11	12.8764	11.5895	14.5909			11	13.752	13.483	13.7287			11	12.3714	13.6557	11.7851
12	13.8871	14.0892	14.9672			12	14.9226	14.9746	17.1564			12	15.2583	13.7194	16.4941
Mean	14.1622	13.606	14.2847			Mean	15.0754	13.9843	15.2798			Mean	15.1813	13.43	14.5204
SD	1.80494	2.11305	0.865756			SD	2.07723	1.79802	1.51558			SD	2.19655	1.58026	1.65643

## Sheet: Anteroposterior MoS
Anteroposterior Margins of Stability (cm)
Consistent						Inconsistent						Illusion
Participant	Step 4	Step 5	Step 6			Participant	Step 4	Step 5	Step 6			Participant	Step 4	Step 5	Step 6
1						1						1
2	-3.19354	-5.70802	-5.29828			2	-3.59304	-5.93322	-4.43076			2	-5.28716	-9.75674	-5.0806
3	-9.5958	-9.4048	-11.6269			3	-12.2693	-11.8585	-15.2583			3	-12.4326	-10.5194	-13.0011
4	-11.3486	-11.895	-13.2629			4	-13.644	-14.4933	-14.7563			4	-14.3667	-14.1454	-14.7945
5	-8.96316	-12.0816	-10.2858			5	-6.6823	-11.469	-10.3528			5	-7.8303	-10.3745	-9.68152
6	-14.528	-15.639	-15.297			6	-15.3617	-15.2891	-16.2622			6	-14.5644	-13.2304	-14.4766
7	-5.23032	-8.65516	-10.0069			7	-7.21382	-11.1556	-9.88572			7	-8.89206	-9.6589	-10.8365
8	-11.6852	-13.9477	-13.0679			8	-13.4845	-16.2964	-15.6091			8	-15.2099	-14.9123	-14.2698
9	-9.93022	-12.0355	-11.7339			9	-10.4155	-12.812	-13.9172			9	-12.0767	-13.6094	-13.5482
10	-14.1594	-14.6185	-14.6403			10	-17.0415	-15.0887	-16.9212			10	-17.7931	-17.7052	-16.8803
11	-14.889	-14.2591	-15.8954			11	-12.8718	-14.2568	-14.2531			11	-12.2788	-13.1865	-12.8029
12	-6.26732	-7.19178	-7.5484			12	-6.93902	-8.46096	-10.3875			12	-8.62546	-7.92708	-9.74302
Mean	-9.98095	-11.4033	-11.6967			Mean	-10.8651	-12.4649	-12.9122			Mean	-11.7597	-12.2751	-12.2832
SD	3.8809	3.25159	3.26481			SD	4.22228	3.14253	3.74566			SD	3.73058	2.86792	3.25231

## Sheet: Perceived Riser Height
Perceived Riser Height (mm)
Participant
	70-30% Mark space ratio
1	202.369
2	203.068
3	228.463
4	192.664
5	220.733
6	209.696
7	190.73
8	209.938
9	218.095
10	230.179
11	225.545
12	215.993
Mean	212.29
SD	13.2174
